# Supplementary material for: Titanium Particles Modulate Lymphocyte and Macrophage Polarization in Peri-Implant Gingival Tissues
Source: Int J Mol Sci. 2023 Jul 19;24(14):11644. doi: 10.3390/ijms241411644 (PMC10381089; doi:10.3390/ijms241411644)
Supplement: Supplementary file 1 [file ijms-24-11644-s001.zip]

Archive with 1 entries (1 files):
- ijms-2485220-supplementary.pdf
